# Supplementary material for: Trends in Influenza Infections in Three States of India from 2015–2021: Has There Been a Change during COVID-19 Pandemic?
Source: Trop Med Infect Dis. 2022 Jun 19;7(6):110. doi: 10.3390/tropicalmed7060110 (PMC9228248; doi:10.3390/tropicalmed7060110)
Supplement: Supplementary file 1 [file tropicalmed-07-00110-s001.zip]

Archive with 1 entries (1 files):
- tropicalmed-1742460-supplementary.pdf
